# Supplementary material for: Effects of ketamine on brain function during metacognition of episodic memory
Source: Neurosci Conscious. 2021 Feb 10;2021(1):niaa028. doi: 10.1093/nc/niaa028 (PMC7959215; doi:10.1093/nc/niaa028)
Supplement: niaa028_Supplementary_Data [file niaa028_supplementary_data.zip]

Archive with 4 entries (4 files):
- Supplementary Materials.pdf
- Supplementary Data 1 - Behavioral Dataset_Phase I.sav
- Supplementary Data 2 - Behavioral Dataset_Phase II.sav
- Supplementary Data 3 - nR_S1 & nR_S2 Input vectors.xlsb
